# Supplementary material for: Pregnancy outcomes after hysteroscopic surgery in women with cesarean scar syndrome
Source: PLoS One. 2020 Dec 3;15(12):e0243421. doi: 10.1371/journal.pone.0243421 (PMC7714235; doi:10.1371/journal.pone.0243421)
Supplement: S1 Table — (XLSX) [file pone.0243421.s002.xlsx]

## Sheet: Sheet1
Supporting Information Table 1: Patients included in this study.
Case	Age (year)	BMI	Endometriosis (r-ASRM)	G	P	N	R	Mode of prior pregnancy	Period between C/S and hysteroscopic surgery (month)	Treatment before surgery	RMT(mm)		Conception after surgery	Treatment after surgery	GW at birth	Birth weight(g)
											pre surgery	post surgery
1	32	25.3	○（2）	1	1	1		spontaneous	60	COH, IUI, IVF	3.6	5	〇	IVF	36w	3570
2	39	21.2	○（8）	2	2	2		spontaneous	48	Timed intercourse	3.92	4.4	-	Timed intercourse
3	29	30.4	-	1	1	1	〇	spontaneous	24	COH	1.1	2.1	〇	spontaneous	38w	2854
4	37	23.6	○	2	2	2	〇	IVF	96	COH ,IVF	2.4	4.3	〇	IVF	38w	3100
5	37	18.8	○(29)	1	1	1		spontaneous	52	IVF	5.4	7	〇	IVF	35w	2160
6	38	19.7	○（39）	1	1	1	〇	spontaneous	84	IVF	0.8	3.2	〇	spontaneous	38w	3004
7	35	19.4	-	3	2	2		IVF	48	IVF	4.4	6.6	〇	IVF	36w	2300
8	31	26.1	○(4)	1	1	1		spontaneous	58	COH	0.92	5.3	〇	spontaneous	37w	2308
9	35	17.6	○(4)	1	1	1	〇	IVF	24	COH ,IVF	0.8	2.1	-	IVF
10	36	15.1	○(2)	4	1	1	〇	spontaneous	30	Timed intercourse	1.1	4.1	〇	IVF	36w	3365
11	33	23	-	2	1	1		spontaneous	48	IUI	1.9	2.4	〇	IVF	37w	3076
12	33	27.9	-	2	1	1	〇	spontaneous	60	IVF	6.59	7.78	〇	spontaneous	on going
13	32	17.4	○（3）	1	1	1		spontaneous	36	Timed intercourse	7.69	4.88	〇	spontaneous	abortion
14	38	26.7	-	1	1	1	〇	IVF	18	IVF	1.83	N/A	〇	IVF	37w	3304
15	39	24.8	○（1）	2	1	1	〇	IVF	24	IVF	2.32	3.42	〇	IVF	38w	3874
16	36	21.9	○（２）	1	1	1	〇	spontaneous	72	IVF	1.83	4.9	〇	IVF	37w	3160
17	33	21	○（３）	1	1	1	〇	spontaneous	36	IVF	1.8	2.5	〇	IVF	38w	3134
18	38	20.4	○（3）	1	1	1		spontaneous	72	Timed intercourse	0.9	3.1	〇	spontaneous	38w	3060
19	38	20.6	○(6)	2	1	1	〇	spontaneous	144	IVF	0.8	2.3	-	IVF
20	37	26.6	-	2	2	2		spontaneous	24	IUI	0.8	1.4	-	IUI
21	41	28.6	-	1	1	1	〇	spontaneous	48	IUI, IVF	0.8	4.1	〇	IVF	38w	3258
22	33	20.2	-	4	2	2		spontaneous	120	IVF	1.9	5.9	〇	IVF	36w	2378
23	42	27.4	○(30)	1	1	1		spontaneous	96	IUI	2.1	2.2	-	IVF
24	42	20.6	○(4)	1	1	1		IUI	24	IVF	3.3	6.7	〇	AIH	abortion
25	35	19	-	1	1	1	〇	spontaneous	72	IUI, IVF	6.1	N/A	〇	IVF	abortion
26	42	22.5	-	1	1	1		spontaneous	72	IVF	5.8	14.4	-	IVF
27	31	21.1	-	2	2	2		spontaneous	72	IVF	1.8	2.1	-	IVF
28	36	19	-	2	1	1		IVF	72	COH	4.6	5.7	-	IVF
29	41	21.9	N/A	1	1	1		IVF	24	IVF	3.3	N/A	〇	IVF	37w	2700
30	32	22.6	-	1	1	1	〇	IVF	48	IVF	1.3	5.6	〇	IVF	38w	2938
31	41	25.1	○(8)	3	2	2		IVF	24	IUI	4.2	8.9	〇	IVF	37w	3382
32	34	20	○(14)	3	1	1	〇	spontaneous	48	IUI	2.5	4.8	〇	IVF	38w	3256
33	43	18	〇（２）	2	1	1		IVF	25	IVF	1.5	3.5	-	IVF
34	35	19.8	-	2	1	1	〇	spontaneous	48	IVF	2.6	6.2	〇	spontaneous	38w	3196
35	35	17.6	-	2	1	1		IVF	60	IVF	1.9	6.6	〇	spontaneous	37w	2510
36	32	21.4	-	1	1	1		spontaneous	132	Timed intercourse	2.1	1.9	-	Timed intercourse
37	32	21	-	1	1	1	〇	spontaneous	72	Timed intercourse	2.3	4.2	-	IVF
38	34	22.5	N/A	2	1	1		spontaneous	24	IVF	3.8	N/A	〇	IVF	37w	2772
BMI:Body mass index, G: gravidity, P: parity, N: the number of previous cesarean section, R: retroflextion, C/S: cesarean section, COH: controlled ovarian hyperstimulation, IUI: intra-uterine insemination, IVF: in vitro fertilisatin, RMT:residual myometrium thickness, GW:gestational week N/A:not available
